# Supplementary material for: Sweet Cherry Extract as Permeation Enhancer of Tyrosine Kinase Inhibitors: A Promising Prospective for Future Oral Anticancer Therapies
Source: Pharmaceuticals (Basel). 2023 Oct 27;16(11):1527. doi: 10.3390/ph16111527 (PMC10674987; doi:10.3390/ph16111527)
Supplement: Supplementary file 1 [file pharmaceuticals-16-01527-s001.zip]

Archive with 1 entries (1 files):
- pharmaceuticals-2661291-supplementary.pdf
